# Supplementary material for: Comparative Proteomics of Leaves from Phytase-Transgenic Maize and Its Non-transgenic Isogenic Variety
Source: Front Plant Sci. 2016 Aug 17;7:1211. doi: 10.3389/fpls.2016.01211 (PMC4987384; doi:10.3389/fpls.2016.01211)
Supplement: Supplementary file 2 [file DataSheet2.xls]

## Sheet: identified protein
Supplementary Table S3. MS/MS identification information.
Spots No	Best Protein Accession	Thero.kDad	MP/TPf	Protein Score	p value	Best Protein Description
1	A0A096R4M8|A0A096R4M8_MAIZE	61.75	3	94	3.3e-05	Glucose-6-phosphate isomerase
2	K7V106|K7V106_MAIZE	49.72	4	99	1.2e-05	Phosphoglycerate kinase
	Q947B9|Q947B9_MAIZE	56.789	2	64	0.033	Glucose-1-phosphate adenylyltransferase
3	B3TZE7_ AESTIVUM	67.864	7	349	1.1e-30	Subtilisin protease
4	Q6VWE9|Q6VWE9_MAIZE	39.168	2	79	0.0011	O-methyltransferase (Fragment)
	Q6VWG3|Q6VWG3_MAIZE	39.87	2	79	0.0012	Brown midrib3
	B6TKG5|B6TKG5_MAIZE	39.867	2	79	0.0012	Quercetin 3-O-methyltransferase
	Q6LBU9|Q6LBU9_MAIZE	41.265	2	78	0.0014	Glyceraldehyde-3-phosphate dehydrogenase
5	A0A096TKH4|A0A096TKH4_MAIZE	46.434	4	123	4.4e-08	Delta-aminolevulinic acid dehydratase
	C0P7R5|C0P7R5_MAIZE	41.47	3	105	2.8e-06	Elongation factor Tu
6	A0A059Q6M3|A0A059Q6M3_MAIZE	55.713	5	111	7e-07	ATP synthase subunit alpha, chloroplastic
7	B4FRZ2|B4FRZ2_MAIZE	33.832	4	296	2.2e-25	Pyridoxin biosynthesis protein ER1
	B4FQA2|B4FQA2_MAIZE	40.899	4	293	4.4e-25	Uncharacterized protein
	B4FMP6|B4FMP6_MAIZE	34.988	4	269	1.1e-22	Putative oxidoreductase, aldo/keto reductase family protein
	K7UC74|K7UC74_MAIZE	44.732	1	105	2.8e-06	Putative oxidoreductase, aldo/keto reductase family protein
8	P14640|TBA1_MAIZE	50.384	5	186	2.2e-14	Tubulin alpha-1 chain
	A0A096SJW9|A0A096SJW9_MAIZE	40.964	5	190	8.8e-15	Uncharacterized protein
	P14641|TBA2_MAIZE	50.83	5	186	2.2e-14	Tubulin alpha-2 chain
	B6SPX4|B6SPX4_MAIZE	50.37	5	186	2.2e-14	Tubulin alpha-3 chain
9	B6TIJ2|B6TIJ2_MAIZE	49.49	5	198	1.4e-15	Acetylornithine deacetylase
	C0P7R5|C0P7R5_MAIZE	41.47	4	132	5.5e-09	Elongation factor Tu
10	Q43697|TBB5_MAIZE	50.695	8	308	1.4e-26	Tubulin beta-5 chain
	Q41785|TBB8_MAIZE	50.596	7	291	7e-25	Tubulin beta-8 chain
	Q41783|TBB6_MAIZE	50.855	7	263	4.4e-22	Tubulin beta-6 chain
	P18026|TBB2_MAIZE	50.535	6	247	1.7e-20	Tubulin beta-2 chain
11	B6T2L2|B6T2L2_MAIZE	42.303	7	453	4.4e-41	Sedoheptulose-1,7-bisphosphatase
12	C0PDB0|C0PDB0_MAIZE	43.227	3	121	7e-08	Phosphoglycerate kinase
	Q9ZT00|RCA_MAIZE	48.097	7	405	5.5e-36	Rubisco activase, chloroplastic
13	C4J4E4|C4J4E4_MAIZE	46.817	3	113	4.4e-07	Uncharacterized protein
14	P00874|RBL_MAIZE	53.295	6	426	2.2e-38	Ribulose bisphosphate carboxylase large chain
15	C0PDB0|C0PDB0_MAIZE	43.227	5	221	7e-18	Phosphoglycerate kinase
	C7F8N7|C7F8N7_MAIZE	28.264	2	76	0.0023	Actin (Fragment)
16	tr|B6SXW8|B6SXW8_MAIZE	61.419	5	301	7e-26	RuBisCO large subunit-binding protein subunit alpha
	C4J9M7|C4J9M7_MAIZE	28.483	4	129	1.1e-08	2-cys peroxiredoxin BAS1
18	B6TEW2|B6TEW2_MAIZE	37.878	3	163	4.4e-12	Ferredoxin--NADP reductase, leaf isozyme
	Q9SLP5|Q9SLP5_MAIZE	41.18	3	162	5.5e-12	Ferredoxin
19	B6SRJ5|B6SRJ5_MAIZE	52.493	5	311	7e-27	Bifunctional 3-phosphoadenosine 5-phosphosulfate synthetase 2
20	B6SRJ5|B6SRJ5_MAIZE	52.493	6	234	3.5e-19	Bifunctional 3-phosphoadenosine 5-phosphosulfate synthetase 2
	K7U9F9|K7U9F9_MAIZE	42.415	3	172	5.5e-13	GDP-mannose 3,5-epimerase 2 isoform 1
21	B6T2L2|B6T2L2_MAIZE	42.303	8	425	2.8e-38	Sedoheptulose-1,7-bisphosphatase
	A0A096SIT0|A0A096SIT0_MAIZE	33.963	3	84	0.00039	Peroxidase
22	C0PD30|C0PD30_MAIZE	38.408	7	770	8.8e-73	Fructose-bisphosphate aldolase
	B6TEW2|B6TEW2_MAIZE	37.878	2	241	0.07	Ferredoxin--NADP reductase, leaf isozyme
	Q9SLP5|Q9SLP5_MAIZE	41.18	2	240	8.8e-20	Ferredoxin
23	B6SP64|B6SP64_MAIZE	25.914	1	95	7.3e-07	oxygen evolving enhancer protein 3 containing protein
24	B6UHI4|B6UHI4_MAIZE	54.169	7	285	2.8e-24	Putative ATPase, V1 complex, subunit B protein
	A0A096QVU7|A0A096QVU7_MAIZE	44.145	4	110	8.8e-07	ATP synthase subunit beta
	A0A096TUT3|A0A096TUT3_MAIZE	48.389	4	109	1.1e-06	NAD(P)H-quinone oxidoreductase subunit K, chloroplastic
25	C0PD30|C0PD30_MAIZE	38.408	7	883	4.4e-84	Fructose-bisphosphate aldolase
26	A0A059Q6M3|A0A059Q6M3_MAIZE	55.713	4	127	1.7e-08	ATP synthase subunit alpha
27	I1IPY7_ DISTACHYON	43.946	6	688	1.4e-64	Cinnamyl alcohol dehydrogenase 3
28	B1P2H4|B1P2H4_MAIZE	72.611	4	203	4.4e-16	Filamentation temperature-sensitive H 2B
	B6T8X2|B6T8X2_MAIZE	72.726	4	203	4.4e-16	FtsH6-Zea mays FtsH protease
29	C4J1J9|C4J1J9_MAIZE	47.103	2	80	9.2e-05	Elongation factor Ts
30	B6T2L2|B6T2L2_MAIZE	42.303	8	571	7e-53	Sedoheptulose-1,7-bisphosphatase
31	C0P530|C0P530_MAIZE	61.989	4	157	1.7e-11	Putative TCP-1/cpn60 chaperonin family protein isoform 1
	B6THN2|B6THN2_MAIZE	64.688	3	113	4.4e-07	RuBisCO large subunit-binding protein subunit beta
32	B3TZE7_ AESTIVUM	67.864	2	80	0.00088	Subtilisin protease
33	Q6LBU9|Q6LBU9_MAIZE	41.265	4	408	1.4e-36	Glyceraldehyde-3-phosphate dehydrogenase (Fragment)
	B6TJT2|B6TJT2_MAIZE	38.533	4	167	1.7e-12	Auxin-induced protein PCNT115
34	C0PDB0|C0PDB0_MAIZE	43.227	6	596	2.2e-55	Phosphoglycerate kinase
35	C0P7R5|C0P7R5_MAIZE	41.47	8	637	1.7e-59	Elongation factor Tu
36	B4FCE2|B4FCE2_MAIZE	30.866	4	157	1.7e-11	Triosephosphate isomerase
	A0A096PR13|A0A096PR13_MAIZE	31.922	2	98	1.4e-05	Triosephosphate isomerase
37	B6SLW1|B6SLW1_MAIZE	18.877	3	62	0.053	Calmodulin
38	B4FRG1_MAIZE	29.411	3	128	2.8e-08	14-3-3-like protein
39	B6T3B2|B6T3B2_MAIZE	34.783	3	133	1.1e-08	Oxygen-evolving enhancer protein 1
40	B8A068|B8A068_MAIZE	43.445	8	716	2.2e-67	S-adenosylmethionine synthase
41	Q6LBU9|Q6LBU9_MAIZE	41.265	5	481	7e-44	Glyceraldehyde-3-phosphate dehydrogenase (Fragment)
42	B8A2L1|B8A2L1_MAIZE	47.192	2	102	5.5e-06	Histidinol dehydrogenase, chloroplastic
43	P00874|RBL_MAIZE	53.295	5	215	2.8e-17	Ribulose bisphosphate carboxylase large chain
	A0A096QVU7|A0A096QVU7_MAIZE	44.154	2	107	1.7e-06	ATP synthase subunit beta
	A0A096TUT3|A0A096TUT3_MAIZE	48.389	2	106	2.2e-06	NAD(P)H-quinone oxidoreductase subunit K, chloroplastic
44	K7V7B1|K7V7B1_MAIZE	69.063	6	519	1.1e-47	Transketolase isoform 1
45	Q5Z974_ SATIVA	72.899	5	104	3.5e-06	ATP-dependent zinc metalloprotease FTSH 1
46	P00874|RBL_MAIZE	53.295	9	701	7e-66	Ribulose bisphosphate carboxylase large chain
47	A0A077RZ70_AESTIVUM	33.049	3	131	7e-09	Chromosome 3B
48	A0A077S570_ AESTIVUM	56.532	7	192	5.5e-15	Chromosome 3B, genomic scaffold
49	B6TEW2|B6TEW2_MAIZE	34.259	3	134	4.4e-09	Ferredoxin--NADP reductase, leaf isozyme
50	B4FQW0|B4FQW0	25.05	2	131	7e-09	Stem-specific protein TSJT1
51	O65103_ SATIVA	32.073	3	309	1.1e-26	23 kDa polypeptide of photosystem II
52	C0PD30|C0PD30_MAIZE	38.408	6	322	5.5e-28	Fructose-bisphosphate aldolase
53	Q6TM44|Q6TM44_MAIZE	22.101	1	66	0.02	Germin-like protein
54	B4FRZ2|B4FRZ2_MAIZE	33.832	3	110	8.8e-07	Pyridoxin biosynthesis protein ER1
55	B6SS56|B6SS56_MAIZE	33.782	2	62	0.057	Isomerase
56	K7V496|K7V496_MAIZE	30.032	2	64	0.039	Sucrose-phosphatase1
57	C0PFV4|C0PFV4_MAIZE	102.149	6	160	8.8e-12	Cytokinin inducible protease1
1) Spots No is assigned spot numbers as indicated in Figure 2.
2) Best Protein Accession is according to UNIProt.
3) The theoretical values of molecular weight (Mr., kDa) and pI for the identified proteins.
4) MP/TPf is the numbers of the matched peptides
5) Percent values of coverage (%) of the matched peptides in the whole protein sequence.
6) p value is the highest score's Expect of the matched peptides

## Sheet: Protein information
	Supplementary Table S4. MS/MS identification and bioinformatic analysis of 57 DEPs.
Spots No	PT/WT	Best Protein Accession	Thero.kDad	Thero. pI	Exper. pI	Exper. kDa	Thero/Exper.pI	Thero/Exper.kDad	MP/TPf	SC(%)g	Protein Score	p value	Best Protein Description	COG functional classification	CELLO RESULT
1	0.421402	A0A096R4M8|A0A096R4M8_MAIZE	61.75	6.36	5.12	56.548	1.24219	1.09199	3	5	94	3.3e-05	Glucose-6-phosphate isomerase	Carbohydrate transport and metabolism	Chloroplast,Mitochondrial
2	0.454629	K7V106|K7V106_MAIZE	49.72	6.99	5.28	51.152	1.32386	0.972005	4	12	99	1.2e-05	Phosphoglycerate kinase	Carbohydrate transport and metabolism	Cytoplasmic
3	2.62259	B3TZE7_ AESTIVUM	67.864	4.9	4.95	83.556	0.989899	0.812198	7	13	349	1.1e-30	Subtilisin protease	Function unknown	Chloroplast
4	2.64556	Q6VWE9|Q6VWE9_MAIZE	39.168	5.48	5.79	41.769	0.946459	0.937729	2	7	79	0.0011	O-methyltransferase (Fragment)	Cell cycle control, cell division, chromosome partitioning	Chloroplast
5	2.80066	A0A096TKH4|A0A096TKH4_MAIZE	46.434	5.97	5.3	47.213	1.12642	0.9835	4	7	123	4.4e-08	Delta-aminolevulinic acid dehydratase	Coenzyme transport and metabolism	Chloroplast
6	2.17051	A0A059Q6M3|A0A059Q6M3_MAIZE	55.713	5.87	5.9	59.012	0.994915	0.944096	5	11	111	7e-07	ATP synthase subunit alpha, chloroplastic	Energy production and conversion	Cytoplasmic,Chloroplast
7	0.485064	B4FRZ2|B4FRZ2_MAIZE	33.832	6.12	6.6	37.123	0.927273	0.911349	4	14	296	2.2e-25	Pyridoxin biosynthesis protein ER1	Coenzyme transport and metabolism	Cytoplasmic
8	0.300396	P14640|TBA1_MAIZE	50.384	4.89	5.08	52.763	0.962598	0.954912	5	17	186	2.2e-14	Tubulin alpha-1 chain	Cytoskeleton	Cytoplasmic,Chloroplast
9	0.479038	B6TIJ2|B6TIJ2_MAIZE	49.49	5.45	5.64	48.523	0.966312	1.01993	5	15	198	1.4e-15	Acetylornithine deacetylase	Amino acid transport and metabolism	Cytoplasmic
10	0.412744	Q43697|TBB5_MAIZE	50.695	4.79	4.97	55.486	0.963783	0.913654	8	22	308	1.4e-26	Tubulin beta-5 chain	Cytoskeleton	Chloroplast
11	2.13119	B6T2L2|B6T2L2_MAIZE	42.303	6.08	4.84	42.753	1.2562	0.989474	7	23	453	4.4e-41	Sedoheptulose-1,7-bisphosphatase	Carbohydrate transport and metabolism	Cytoplasmic,Chloroplast,Mitochondrial
12	2.31153	Q9ZT00|RCA_MAIZE	48.097	6.29	5.17	45.367	1.21663	1.06018	7	19	405	5.5e-36	Rubisco activase, chloroplastic	Post-translational modification, protein turnover, and chaperones	Chloroplast
13	2.28545	C4J4E4|C4J4E4_MAIZE	46.817	5.45	5.59	46.643	0.974955	1.00373	3	7	113	4.4e-07	Uncharacterized protein	Inorganic ion transport and metabolism	Cytoplasmic,Chloroplast
14	2.53912	P00874|RBL_MAIZE	53.295	6.33	6.93	53.29	0.91342	1.00009	6	18	426	2.2e-38	Ribulose bisphosphate carboxylase large chain	Carbohydrate transport and metabolism	Chloroplast
15	2.29499	C0PDB0|C0PDB0_MAIZE	43.227	5.21	5.16	46.149	1.00969	0.936683	5	18	221	7e-18	Phosphoglycerate kinase	Carbohydrate transport and metabolism	Chloroplast
16	0.246054	tr|B6SXW8|B6SXW8_MAIZE	61.419	5.2	4.95	61.419	1.05051	1	5	12	301	7e-26	RuBisCO large subunit-binding protein subunit alpha	Carbohydrate transport and metabolism	Cytoplasmic,Chloroplast
17	0.404479	C4J9M7|C4J9M7_MAIZE	28.483	5.81	4.54	24.148	1.27974	1.17952	4	27	129	1.1e-08	2-cys peroxiredoxin BAS1	Post-translational modification, protein turnover, and chaperones	Mitochondrial
18	2.37973	B6TEW2|B6TEW2_MAIZE	37.878	8.37	5.27	38.437	1.58824	0.985457	3	14	163	4.4e-12	Ferredoxin--NADP reductase, leaf isozyme	Inorganic ion transport and metabolism	Chloroplast
19	0.470894	B6SRJ5|B6SRJ5_MAIZE	52.493	8.3	6.2	48.531	1.33871	1.08164	5	14	311	7e-27	Bifunctional 3-phosphoadenosine 5-phosphosulfate synthetase 2	Carbohydrate transport and metabolism	Mitochondrial
20	0.292968	B6SRJ5|B6SRJ5_MAIZE	52.493	8.3	6.33	48.658	1.31122	1.07882	6	17	234	3.5e-19	Bifunctional 3-phosphoadenosine 5-phosphosulfate synthetase 2	Carbohydrate transport and metabolism	Chloroplast
21	2.05066	B6T2L2|B6T2L2_MAIZE	42.303	6.08	4.9	42.674	1.24082	0.991306	8	26	425	2.8e-38	Sedoheptulose-1,7-bisphosphatase	Carbohydrate transport and metabolism	Chloroplast
22	2.26471	C0PD30|C0PD30_MAIZE	38.408	6.37	5.48	38.478	1.16241	0.998181	7	34	770	8.8e-73	Fructose-bisphosphate aldolase	Carbohydrate transport and metabolism	Chloroplast
23	0.426614	B6SP64|B6SP64_MAIZE	25.914	7.66	4.63	14.456	1.65443	1.79261	1	7	95	7.3e-07	oxygen evolving enhancer protein 3 containing protein	Coenzyme transport and metabolism	Chloroplast
24	0.387199	B6UHI4|B6UHI4_MAIZE	54.169	5.07	5.221	56.54	0.971078	0.958065	7	17	285	2.8e-24	Putative ATPase, V1 complex, subunit B protein	Energy production and conversion	Cytoplasmic
25	2.20234	C0PD30|C0PD30_MAIZE	38.408	6.37	5.62	38.321	1.13345	1.00227	7	34	883	4.4e-84	Fructose-bisphosphate aldolase	Carbohydrate transport and metabolism	Cytoplasmic,Chloroplast,Mitochondrial
26	0.484784	A0A059Q6M3|A0A059Q6M3_MAIZE	55.713	5.87	5.35	59.135	1.0972	0.942132	4	13	127	1.7e-008	ATP synthase subunit alpha	Energy production and conversion	Chloroplast
27	0.415326	I1IPY7_ DISTACHYON	43.946	7.19	6.52	44.245	1.10276	0.993242	6	24	688	1.4e-64	Cinnamyl alcohol dehydrogenase 3	Carbohydrate transport and metabolism	Chloroplast
28	3.35142	B1P2H4|B1P2H4_MAIZE	72.611	5.69	4.73	75.675	1.20296	0.959511	4	9	203	4.4e-16	Filamentation temperature-sensitive H 2B	Post-translational modification, protein turnover, and chaperones	Nuclear,Cytoskeletal
29	0.291821	C4J1J9|C4J1J9_MAIZE	47.103	5.44	4.92	186.1	1.10569	0.253106	2	5	80	9.2e-05	Elongation factor Ts	Translation, ribosomal structure and biogenesis	Chloroplast
30	2.48712	B6T2L2|B6T2L2_MAIZE	42.303	6.08	4.95	42.563	1.22828	0.993891	8	26	571	7e-53	Sedoheptulose-1,7-bisphosphatase	Carbohydrate transport and metabolism	Nuclear,Cytoskeletal
31	0.494976	C0P530|C0P530_MAIZE	61.989	5.42	5.1	60.763	1.06275	1.02018	4	8	157	1.7e-11	Putative TCP-1/cpn60 chaperonin family protein isoform 1	Post-translational modification, protein turnover, and chaperones	Chloroplast
32	3.80766	B3TZE7_ AESTIVUM	67.864	4.9	4.99	83.545	0.981964	0.812305	2	5	80	0.00088	Subtilisin protease	Function unknown	Chloroplast
33	0.49038	Q6LBU9|Q6LBU9_MAIZE	41.265	7.21	6.75	41.541	1.06815	0.993356	4	14	408	1.4e-36	Glyceraldehyde-3-phosphate dehydrogenase (Fragment)	Carbohydrate transport and metabolism	Chloroplast
34	3.09545	C0PDB0|C0PDB0_MAIZE	43.227	5.21	5.08	43.237	1.02559	0.999769	6	29	596	2.2e-55	Phosphoglycerate kinase	Carbohydrate transport and metabolism	Cytoplasmic,Chloroplast
35	0.372382	C0P7R5|C0P7R5_MAIZE	41.47	4.91	6	47.79	0.818333	0.867755	8	28	637	1.7e-59	Elongation factor Tu	Translation, ribosomal structure and biogenesis	Cytoplasmic
36	2.69555	B4FCE2|B4FCE2_MAIZE	30.866	6.9	5.01	26.531	1.37725	1.16339	4	24	157	1.7e-11	Triosephosphate isomerase	Carbohydrate transport and metabolism	Cytoplasmic
37	2.89147	B6SLW1|B6SLW1_MAIZE	18.877	4.44	4.68	18.877	0.948718	1	3	23	62	0.053	Calmodulin	Signal transduction mechanisms	Chloroplast
38	0.176679	B4FRG1_MAIZE	29.411	4.8	4.75	31.857	1.01053	0.923219	3	16	128	2.8e-08	14-3-3-like protein	Post-translational modification, protein turnover, and chaperones	Chloroplast
39	2.99986	B6T3B2|B6T3B2_MAIZE	34.783	5.59	4.88	31.241	1.14549	1.11338	3	16	133	1.1e-08	Oxygen-evolving enhancer protein 1	Carbohydrate transport and metabolism	Cytoplasmic,Extracellular
40	0.498557	B8A068|B8A068_MAIZE	43.445	5.57	5.93	48.376	0.939292	0.898069	8	29	716	2.2e-67	S-adenosylmethionine synthase	Coenzyme transport and metabolism	Chloroplast
41	0.478009	Q6LBU9|Q6LBU9_MAIZE	41.265	7.21	6.88	41.26	1.04797	1.00012	5	18	481	7e-44	Glyceraldehyde-3-phosphate dehydrogenase (Fragment)	Carbohydrate transport and metabolism	Cytoplasmic
42	0.485748	B8A2L1|B8A2L1_MAIZE	47.192	5.41	5.82	50.436	0.929553	0.935681	2	7	102	5.5e-06	Histidinol dehydrogenase, chloroplastic	Amino acid transport and metabolism	Cytoplasmic,Chloroplast
43	0.227628	P00874|RBL_MAIZE	53.295	6.33	6.11	55.753	1.03601	0.955913	5	10	215	2.8e-17	Ribulose bisphosphate carboxylase large chain	Carbohydrate transport and metabolism	Cytoplasmic
44	0.357911	K7V7B1|K7V7B1_MAIZE	69.063	5.46	5.79	69.768	0.943005	0.989895	6	13	519	1.1e-47	Transketolase isoform 1	Carbohydrate transport and metabolism	Cytoplasmic
45	2.65117	Q5Z974_ SATIVA	72.899	5.62	5.71	65.778	0.984238	1.10826	5	12	104	3.5e-06	ATP-dependent zinc metalloprotease FTSH 1	Post-translational modification, protein turnover, and chaperones	Cytoplasmic
46	2.18211	P00874|RBL_MAIZE	53.295	6.33	6.95	53.295	0.910791	1	9	18	701	7e-66	Ribulose bisphosphate carboxylase large chain	Carbohydrate transport and metabolism	Cytoplasmic,Chloroplast
47	0.474944	A0A077RZ70_AESTIVUM	33.049	5.64	5.94	34.564	0.949495	0.956168	3	12	131	7e-09	Chromosome 3B	Function unknown	Chloroplast
48	0.470817	A0A077S570_ AESTIVUM	56.532	6.29	6.33	51.859	0.993681	1.09011	7	18	192	5.5e-15	Chromosome 3B, genomic scaffold	Lipid transport and metabolism	Chloroplast
49	0.474956	B6TEW2|B6TEW2_MAIZE	34.259	8.37	6.8	35.351	1.23088	0.96911	3	11	134	4.4e-09	Ferredoxin--NADP reductase, leaf isozyme	Inorganic ion transport and metabolism	Cytoplasmic,Chloroplast,Mitochondrial
50	0.495929	B4FQW0|B4FQW0	25.05	5.23	6.23	28.451	0.839486	0.880461	2	8	131	7e-09	Stem-specific protein TSJT1	Function unknown	Chloroplast
51	3.92701	O65103_ SATIVA	32.073	9.5	5.55	25.341	1.71171	1.26566	3	12	309	1.1e-26	23 kDa polypeptide of photosystem II	Function unknown	Chloroplast
52	0.38361	C0PD30|C0PD30_MAIZE	38.408	6.37	4.53	38.92	1.40618	0.986845	6	32	322	5.5e-28	Fructose-bisphosphate aldolase	Carbohydrate transport and metabolism	Cytoplasmic,Chloroplast
53	2.98101	Q6TM44|Q6TM44_MAIZE	22.101	6.02	5.57	22.451	1.08079	0.98441	1	8	66	0.02	Germin-like protein	Function unknown	PlasmaMembrane
54	0.263602	B4FRZ2|B4FRZ2_MAIZE	33.832	6.12	6.59	37.524	0.92868	0.90161	3	11	110	8.8e-07	Pyridoxin biosynthesis protein ER1	Coenzyme transport and metabolism	Cytoplasmic
55	0.432471	B6SS56|B6SS56_MAIZE	33.782	7.67	5.73	29.958	1.33857	1.12765	2	8	62	0.057	Isomerase	Coenzyme transport and metabolism	Chloroplast,Mitochondrial
56	0.395617	K7V496|K7V496_MAIZE	30.032	7.04	6.05	51.45	1.16364	0.583712	2	7	64	0.039	Sucrose-phosphatase1	Carbohydrate transport and metabolism	Chloroplast
57	0.455921	C0PFV4|C0PFV4_MAIZE	102.149	6.24	5.75	102.122	1.08522	1.00026	6	8	160	8.8e-12	Cytokinin inducible protease1	Post-translational modification, protein turnover, and chaperones	Cytoplasmic,Chloroplast
1) Spots No is assigned spot numbers as indicated in Figure 2.
2) Best Protein Accession is according to UNIProt.
3)Thero.kDad and Thero. pI are the theoretical values of molecular weight (Mr., kDa) and pI for the identified proteins.
4) Exper.kDad and Exper. pI are the experimental values of molecular weight (Mr., kDa) and pI for the identified proteins.
5) MP/TPf is the numbers of the matched peptides
6) Percent values of coverage (%) of the matched peptides in the whole protein sequence.
7) p value is the highest score's Expect of the matched peptides

## Sheet: GO numbers
	Supplementary Table S5. GO numbers of 44 unique proteins
tr|A0A096R4M8	GO:0005829	GO:0009570	GO:0009941	GO:0004347	GO:0000023	GO:0000272	GO:0006094	GO:0006096	GO:0009664	GO:0009911	GO:0019252	GO:0019288	GO:0043085
sp|Q43697	GO:0005737	GO:0005874	GO:0003924	GO:0005200	GO:0005525	GO:0007018	GO:0008152	GO:0051258
tr|B6T2L2	GO:0009570	GO:0009579	GO:0009941	GO:0048046	GO:0042132	GO:0046872	GO:0050278	GO:0000023	GO:0000165	GO:0005986	GO:0006098	GO:0006364	GO:0006612	GO:0009409	GO:0009595	GO:0009657	GO:0009697	GO:0009773	GO:0009862	GO:0009867	GO:0010103	GO:0010200	GO:0010207	GO:0010310	GO:0010363	GO:0016311	GO:0019252	GO:0019253	GO:0019288	GO:0019344	GO:0019761	GO:0031348	GO:0035304	GO:0042742	GO:0043085	GO:0043900	GO:0050832
sp|Q9ZT00	GO:0009570	GO:0003700	GO:0005524
tr|C0PDB0	GO:0005739	GO:0005829	GO:0009570	GO:0009579	GO:0016020	GO:0004618	GO:0005524	GO:0000023	GO:0006096	GO:0016310	GO:0019252	GO:0019253	GO:0019344	GO:0030003	GO:0046686	GO:0070838
tr|B6SXW8	GO:0009507	GO:0005524	GO:0042026
tr|B6TEW2	GO:0005829	GO:0009535	GO:0009570	GO:0009941	GO:0031977	GO:0048046	GO:0003959	GO:0004324	GO:0008266	GO:0045156	GO:0045157	GO:0000165	GO:0006098	GO:0006364	GO:0006612	GO:0009409	GO:0009595	GO:0009657	GO:0009697	GO:0009735	GO:0009773	GO:0009817	GO:0009853	GO:0009862	GO:0009867	GO:0010103	GO:0010200	GO:0010207	GO:0010310	GO:0010363	GO:0019761	GO:0031348	GO:0042742	GO:0043085	GO:0043900
tr|K7V106	GO:0005739	GO:0005829	GO:0009570	GO:0009579	GO:0016020	GO:0004618	GO:0005524	GO:0000023	GO:0006096	GO:0016310	GO:0019252	GO:0019253	GO:0019344	GO:0030003	GO:0046686	GO:0070838
tr|B6UHI4	GO:0033180	GO:0005524	GO:0016820	GO:0015991	GO:0046034
tr|A0A059Q6M3	GO:0005743	GO:0009535	GO:0045261	GO:0005524	GO:0046933	GO:0046961	GO:0015986	GO:0015991
tr|B1P2H4	GO:0005739	GO:0009535	GO:0009941	GO:0016021	GO:0031977	GO:0004176	GO:0004222	GO:0005524	GO:0008270	GO:0006098	GO:0006364	GO:0006508	GO:0007275	GO:0009735	GO:0009902	GO:0010027	GO:0010205	GO:0010206	GO:0010207	GO:0010304	GO:0035304	GO:0042744	GO:0042793	GO:0045893
tr|C4J1J9	GO:0005737	GO:0003746	GO:0006414
tr|A0A096SD19	GO:0009535	GO:0042646	GO:0003677	GO:0005515	GO:0005976	GO:0006796	GO:0016043	GO:0019637	GO:0044249	GO:0044260	GO:0044262	GO:0044281	GO:0044711	GO:0044763	GO:1901135	GO:1901576
tr|C0P530	GO:0005730	GO:0005739	GO:0005794	GO:0005886	GO:0009570	GO:0009941	GO:0010319	GO:0022626	GO:0048046	GO:0005515	GO:0005524	GO:0008219	GO:0009409	GO:0009627	GO:0009658	GO:0016117	GO:0042026	GO:0048481	GO:0051085
tr|B4FCE2	GO:0005739	GO:0005829	GO:0009570	GO:0009579	GO:0009941	GO:0048046	GO:0004807	GO:0006096	GO:0006546	GO:0006569	GO:0006642	GO:0006816	GO:0007030	GO:0009651	GO:0009658	GO:0009684	GO:0019253	GO:0019288	GO:0019344	GO:0019563	GO:0032504	GO:0032880	GO:0046166	GO:0080022
tr|B6SLW1	GO:0005509
tr|B4FRG1	GO:0005634	GO:0005737	GO:0004623	GO:0008426	GO:0019904	GO:0000077	GO:0006588	GO:0071901
tr|B6T3B2	GO:0009535	GO:0009654	GO:0016021	GO:0019898	GO:0005509	GO:0015979	GO:0042549
tr|A0A096S2Q4	GO:0009535	GO:0016021	GO:0031969	GO:0004176	GO:0004222	GO:0005524	GO:0046872	GO:0006098	GO:0006508	GO:0007049	GO:0007275	GO:0009735	GO:0009773	GO:0010205	GO:0010304	GO:0019761	GO:0051301
tr|B4FLE1
tr|A0A0B4J3F5	GO:0009507	GO:0004806	GO:0008970	GO:0047714	GO:0006629	GO:0007165	GO:0031347	GO:0031668	GO:0033554	GO:0044249	GO:0044711	GO:0071229	GO:0071310	GO:1901576	GO:1901701
tr|A0A096TKH4	GO:0009570	GO:0004655	GO:0046872	GO:0006098	GO:0006364	GO:0006782	GO:0015995
tr|C0PD30	GO:0005739	GO:0009534	GO:0009941	GO:0010287	GO:0016020	GO:0022626	GO:0031977	GO:0048046	GO:0004332	GO:0006096	GO:0006098	GO:0006364	GO:0006546	GO:0006636	GO:0006766	GO:0009073	GO:0009106	GO:0009108	GO:0009637	GO:0009695	GO:0009737	GO:0009902	GO:0009965	GO:0010027	GO:0010114	GO:0010207	GO:0010218	GO:0010304	GO:0015995	GO:0019252	GO:0019288	GO:0019344	GO:0019761	GO:0030154	GO:0035304	GO:0042744	GO:0045893	GO:0046686
tr|B4FRZ2	GO:0036381	GO:0042819	GO:0042823
tr|K7V496	GO:0000287	GO:0050307	GO:0005986	GO:0016311
tr|C0PFV4	GO:0005739	GO:0009507	GO:0005524	GO:0019538
tr|Q6VWE9	GO:0046983	GO:0047763	GO:0009809	GO:0009813	GO:0032259
tr|B6TIJ2	GO:0005829	GO:0008237	GO:0008777	GO:0046872	GO:0006508	GO:0006526
tr|C4J4E4	GO:0005782	GO:0005829	GO:0005886	GO:0009507	GO:0048046	GO:0016656	GO:0050660	GO:0006094	GO:0006096	GO:0009651	GO:0042744	GO:0045454	GO:0046686	GO:0055114
sp|P00874	GO:0009507	GO:0000287	GO:0004497	GO:0016984	GO:0009853	GO:0019253	GO:0055114
tr|C4J9M7	GO:0005739	GO:0009570	GO:0010319	GO:0048046	GO:0004601	GO:0005515	GO:0051920	GO:0000165	GO:0006098	GO:0006612	GO:0006833	GO:0009409	GO:0009595	GO:0009651	GO:0009697	GO:0009750	GO:0009862	GO:0009867	GO:0010027	GO:0010200	GO:0010310	GO:0010363	GO:0019684	GO:0019761	GO:0031348	GO:0042742	GO:0042744	GO:0043900	GO:0050832	GO:0055114
tr|B6SRJ5	GO:0005829	GO:0005886	GO:0009570	GO:0030931	GO:0048046	GO:0004781	GO:0005524	GO:0008878	GO:0000023	GO:0000103	GO:0001887	GO:0005978	GO:0006094	GO:0006096	GO:0006098	GO:0006569	GO:0006833	GO:0006972	GO:0007030	GO:0009266	GO:0009637	GO:0009644	GO:0009651	GO:0009684	GO:0009735	GO:0009744	GO:0009793	GO:0009853	GO:0009970	GO:0010027	GO:0010114	GO:0010155	GO:0010218	GO:0016126	GO:0016226	GO:0019252	GO:0019288	GO:0019761	GO:0042742	GO:0043085	GO:0046686	GO:0048481	GO:0048573	GO:0070206	GO:0070814
tr|B6SP64
tr|B7ZYS5	GO:0009505	GO:0009897	GO:0048046	GO:0004252	GO:0006508	GO:0009733	GO:0010102	GO:0010103	GO:0042127	GO:0048359	GO:0080001
tr|B4FU39	GO:0008270	GO:0045551	GO:0052747	GO:0009809	GO:0055114
tr|Q6LBU9	GO:0005829	GO:0009535	GO:0009570	GO:0010319	GO:0031969	GO:0048046	GO:0005515	GO:0047100	GO:0050661	GO:0051287	GO:0006006	GO:0006096	GO:0006364	GO:0009409	GO:0009637	GO:0009644	GO:0009657	GO:0009744	GO:0009749	GO:0009773	GO:0010103	GO:0010114	GO:0010155	GO:0010207	GO:0010218	GO:0019253	GO:0035304	GO:0042742
tr|C0P7R5	GO:0005730	GO:0005829	GO:0009295	GO:0009535	GO:0009570	GO:0009941	GO:0048046	GO:0003746	GO:0003924	GO:0005515	GO:0005525	GO:0000038	GO:0006414	GO:0042335
tr|B8A068	GO:0005737	GO:0004478	GO:0005524	GO:0046872	GO:0006556	GO:0006730
tr|B8A2L1	GO:0005739	GO:0009570	GO:0004399	GO:0008270	GO:0051287	GO:0000105	GO:0008295	GO:0009411	GO:0009555	GO:0055114
sp|P14640	GO:0005737	GO:0005874	GO:0003924	GO:0005200	GO:0005525	GO:0007017	GO:0008152	GO:0051258
tr|K7V7B1	GO:0005829	GO:0009535	GO:0009570	GO:0009941	GO:0004802	GO:0046872	GO:0006007	GO:0006094	GO:0006096	GO:0006816	GO:0006833	GO:0006972	GO:0007030	GO:0009266	GO:0009651	GO:0009750	GO:0009832	GO:0010075	GO:0016049	GO:0019253	GO:0019288	GO:0019344	GO:0030243	GO:0032880	GO:0042744	GO:0046686
tr|B4FQW0
tr|A0A096QKN7	GO:0009535	GO:0009654	GO:0019898	GO:0005509	GO:0015979
tr|Q6TM44	GO:0016023	GO:0048046	GO:0030145	GO:0045735

## Sheet: blast2go_table
	Supplementary Table S6. Blast2GO table of 44 identified proteins
Seq. Name	Seq. Description	Seq. Length	#Hits	min. eValue	mean Similarity	#GOs	GOs	Enzyme Codes	InterProScan
tr|A0A096R4M8	glucose-6-phosphate isomerase	562	20	0	0.937	15	C:cytosol; P:isopentenyl diphosphate biosynthetic process, methylerythritol 4-phosphate pathway; C:chloroplast envelope; P:positive regulation of flower development; F:glucose-6-phosphate isomerase activity; P:maltose metabolic process; P:starch biosynthetic process; P:glycolysis; C:chloroplast stroma; P:gluconeogenesis; P:plant-type cell wall organization; P:positive regulation of catalytic acti…	EC:5.3.1.9	IPR001672 (PRINTS); G3DSA:3.40.50.10490 (GENE3D); IPR001672 (PFAM); G3DSA:3.40.50.10490 (GENE3D); IPR001672 (PANTHER); PTHR11469:SF8 (PANTHER); IPR018189 (PROSITE_PATTERNS); NON_CYTOPLASMIC_DOMAIN (PHOBIUS); SIGNAL_PEPTIDE_N_REGION (PHOBIUS); SIGNAL_PEPTIDE_H_REGION (PHOBIUS); SIGNAL_PEPTIDE (PHOBIUS); SIGNAL_PEPTIDE_C_REGION (PHOBIUS); IPR001672 (PROSITE_PROFILES); IPR001672 (HAMAP); SSF53697 (S…
sp|Q43697	tubulin beta-5 chain	445	20	0	0.9985	11	P:response to salt stress; C:microtubule; P:response to cold; P:protein polymerization; P:GTP catabolic process; P:microtubule-based movement; F:GTPase activity; F:structural constituent of cytoskeleton; C:cytoplasm; F:GTP binding; C:plasma membrane	-	Coil (COILS); IPR002453 (PRINTS); IPR000217 (PRINTS); IPR018316 (SMART); IPR003008 (SMART); IPR003008 (G3DSA:3.40.50.GENE3D); IPR023123 (G3DSA:1.10.287.GENE3D); IPR003008 (PFAM); IPR018316 (PFAM); IPR018316 (G3DSA:3.30.1330.GENE3D); PTHR11588:SF72 (PANTHER); IPR000217 (PANTHER); IPR013838 (PROSITE_PATTERNS); IPR017975 (PROSITE_PATTERNS); IPR003008 (SUPERFAMILY); IPR008280 (SUPERFAMILY)
tr|B6T2L2	sedoheptulose- - chloroplastic	385	20	0	0.946	41	P:salicylic acid biosynthetic process; P:reductive pentose-phosphate cycle; C:thylakoid; P:regulation of plant-type hypersensitive response; P:glucosinolate biosynthetic process; P:response to chitin; P:positive regulation of catalytic activity; P:cysteine biosynthetic process; P:negative regulation of defense response; C:chloroplast stroma; P:defense response to fungus; P:pentose-phosphate shunt…	EC:3.1.3.37; EC:3.1.3.11	IPR023079 (PRINTS); G3DSA:3.30.540.10 (GENE3D); IPR000146 (PFAM); G3DSA:3.40.190.80 (GENE3D); PTHR11556:SF2 (PANTHER); IPR000146 (PANTHER); IPR020548 (PROSITE_PATTERNS); IPR000146 (HAMAP); SSF56655 (SUPERFAMILY)
sp|Q9ZT00	ribulose- -bisphosphate carboxylase oxygenase	433	20	0	0.933	17	C:cell wall; F:ribulose-1,5-bisphosphate carboxylase/oxygenase activator activity; F:ADP binding; P:defense response to bacterium; P:response to light stimulus; P:response to cold; C:chloroplast envelope; F:ATP binding; F:sequence-specific DNA binding transcription factor activity; C:chloroplast thylakoid membrane; C:plastoglobule; P:regulation of catalytic activity; C:nucleus; C:stromule; C:apop…	-	IPR003959 (PFAM); IPR027417 (G3DSA:3.40.50.GENE3D); PTHR32429:SF8 (PANTHER); PTHR32429 (PANTHER); IPR027417 (SUPERFAMILY)
tr|C0PDB0	phosphoglycerate kinase	411	20	0	0.9705	18	P:reductive pentose-phosphate cycle; C:cell wall; F:phosphoglycerate kinase activity; C:mitochondrion; P:response to cold; C:chloroplast envelope; C:thylakoid; F:ATP binding; P:glycolysis; P:phosphorylation; C:chloroplast stroma; P:response to cadmium ion; C:membrane; C:nucleus; C:stromule; C:apoplast; P:gluconeogenesis; P:carbon utilization	EC:2.7.2.3	IPR001576 (PRINTS); IPR001576 (PIRSF); IPR015901 (G3DSA:3.40.50.GENE3D); IPR001576 (PFAM); IPR015824 (G3DSA:3.40.50.GENE3D); IPR001576 (PANTHER); PTHR11406:SF8 (PANTHER); IPR015911 (PROSITE_PATTERNS); IPR001576 (HAMAP); IPR001576 (SUPERFAMILY)
tr|B6SXW8	Rubico large subunit-binding protein subunit alpha	584	20	0	0.9545	11	P:protein refolding; C:mitochondrion; C:chloroplast envelope; P:chloroplast organization; C:thylakoid; F:ATP binding; C:chloroplast stroma; C:cytosolic ribosome; C:membrane; P:embryo development; C:apoplast	-	Coil (COILS); IPR001844 (PRINTS); IPR027413 (G3DSA:1.10.560.GENE3D); IPR027413 (G3DSA:1.10.560.GENE3D); IPR027409 (G3DSA:3.50.7.GENE3D); IPR001844 (TIGRFAM); IPR002423 (PFAM); PTHR11353:SF11 (PANTHER); IPR002423 (PANTHER); IPR018370 (PROSITE_PATTERNS); IPR001844 (HAMAP); IPR027409 (SUPERFAMILY); SSF54849 (SUPERFAMILY); SSF48592 (SUPERFAMILY)
tr|B6TEW2	ferredoxin--nadp leaf isozyme	335	20	0	0.9705	16	C:thylakoid lumen; F:poly(U) RNA binding; P:photosynthetic electron transport chain; F:NADPH dehydrogenase activity; F:electron transporter, transferring electrons within the noncyclic electron transport pathway of photosynthesis activity; P:defense response to bacterium; C:chloroplast envelope; F:ferredoxin-NADP+ reductase activity; C:chloroplast thylakoid membrane; F:flavin adenine dinucleotide…	EC:1.18.1.2; EC:1.6.99.1	IPR001709 (PRINTS); IPR015701 (PIRSF); PIRSF501178 (PIRSF); G3DSA:3.40.50.80 (GENE3D); G3DSA:2.40.30.10 (GENE3D); IPR001433 (PFAM); IPR008333 (PFAM); PTHR19384:SF67 (PANTHER); PTHR19384 (PANTHER); CYTOPLASMIC_DOMAIN (PHOBIUS); TRANSMEMBRANE (PHOBIUS); CYTOPLASMIC_DOMAIN (PHOBIUS); TRANSMEMBRANE (PHOBIUS); NON_CYTOPLASMIC_DOMAIN (PHOBIUS); IPR017927 (PROSITE_PROFILES); SSF52343 (SUPERFAMILY); IPR0…
tr|K7V106	phosphoglycerate kinase	477	20	0	0.95	18	P:reductive pentose-phosphate cycle; C:cell wall; F:phosphoglycerate kinase activity; C:mitochondrion; P:response to cold; C:chloroplast envelope; C:thylakoid; F:ATP binding; P:glycolysis; P:phosphorylation; C:chloroplast stroma; P:response to cadmium ion; C:membrane; C:nucleus; C:stromule; C:apoplast; P:gluconeogenesis; P:carbon utilization	EC:2.7.2.3	IPR001576 (PRINTS); IPR001576 (PIRSF); IPR015901 (G3DSA:3.40.50.GENE3D); IPR015824 (G3DSA:3.40.50.GENE3D); IPR001576 (PFAM); IPR001576 (PANTHER); PTHR11406:SF8 (PANTHER); IPR015911 (PROSITE_PATTERNS); SIGNAL_PEPTIDE (PHOBIUS); SIGNAL_PEPTIDE_H_REGION (PHOBIUS); NON_CYTOPLASMIC_DOMAIN (PHOBIUS); SIGNAL_PEPTIDE_N_REGION (PHOBIUS); SIGNAL_PEPTIDE_C_REGION (PHOBIUS); IPR001576 (HAMAP); SignalP-TM (SI…
tr|B6UHI4	vacuolar atpase b subunit	487	20	0	0.9825	10	C:chloroplast envelope; P:ATP metabolic process; C:vacuole; C:proton-transporting V-type ATPase, V1 domain; P:ATP hydrolysis coupled proton transport; F:hydrolase activity, acting on acid anhydrides, catalyzing transmembrane movement of substances; P:response to cadmium ion; P:glucose mediated signaling pathway; C:plasma membrane; F:ATP binding	-	IPR022879 (PIRSF); IPR027417 (G3DSA:3.40.50.GENE3D); IPR000194 (PFAM); IPR005723 (TIGRFAM); IPR000793 (PFAM); IPR004100 (PFAM); PTHR15184:SF11 (PANTHER); PTHR15184 (PANTHER); IPR020003 (PROSITE_PATTERNS); IPR022879 (HAMAP); IPR027417 (SUPERFAMILY)
tr|A0A059Q6M3	ATP synthase cf1 alpha subunit	507	20	0	0.9915	9	F:proton-transporting ATPase activity, rotational mechanism; F:proton-transporting ATP synthase activity, rotational mechanism; P:ATP hydrolysis coupled proton transport; C:mitochondrial inner membrane; P:plasma membrane ATP synthesis coupled proton transport; C:proton-transporting ATP synthase complex, catalytic core F(1); C:chloroplast thylakoid membrane; F:ATP binding; P:oxidative phosphorylat…	-	IPR005294 (PIRSF); IPR023366 (G3DSA:2.40.30.GENE3D); IPR000194 (PFAM); G3DSA:1.20.150.20 (GENE3D); IPR005294 (TIGRFAM); IPR027417 (G3DSA:3.40.50.GENE3D); IPR000793 (PFAM); IPR004100 (PFAM); PTHR15184 (PANTHER); PTHR15184:SF37 (PANTHER); IPR020003 (PROSITE_PATTERNS); IPR005294 (HAMAP); IPR004100 (SUPERFAMILY); IPR000793 (SUPERFAMILY); IPR027417 (SUPERFAMILY)
tr|B1P2H4	ATP-dependent zinc metalloprotease	677	20	0	0.9575	12	F:nucleoside-triphosphatase activity; C:thylakoid lumen; F:zinc ion binding; C:integral to membrane; C:chloroplast envelope; P:thylakoid membrane organization; F:metalloendopeptidase activity; P:proteolysis; F:ATP binding; C:chloroplast thylakoid membrane; P:photoinhibition; P:protein catabolic process	EC:3.4.24; EC:3.6.1.15	IPR003593 (SMART); IPR003959 (PFAM); G3DSA:1.10.8.60 (GENE3D); IPR000642 (PFAM); IPR005936 (TIGRFAM); IPR027417 (G3DSA:3.40.50.GENE3D); PTHR23076 (PANTHER); PTHR23076:SF54 (PANTHER); IPR003960 (PROSITE_PATTERNS); NON_CYTOPLASMIC_DOMAIN (PHOBIUS); CYTOPLASMIC_DOMAIN (PHOBIUS); TRANSMEMBRANE (PHOBIUS); IPR005936 (HAMAP); SSF140990 (SUPERFAMILY); IPR027417 (SUPERFAMILY)
tr|C4J1J9	elongation factor ts	421	20	0	0.927	14	C:chloroplast envelope; P:hydrogen peroxide catabolic process; P:carotenoid biosynthetic process; P:embryo development ending in seed dormancy; F:translation elongation factor activity; P:chloroplast relocation; P:isopentenyl diphosphate biosynthetic process, methylerythritol 4-phosphate pathway; C:chloroplast stroma; P:ncRNA metabolic process; P:response to cadmium ion; P:thylakoid membrane orga…	-	IPR014039 (PFAM); IPR001816 (TIGRFAM); G3DSA:1.10.286.20 (GENE3D); G3DSA:1.10.8.10 (GENE3D); IPR000449 (PFAM); IPR014039 (G3DSA:3.30.479.GENE3D); IPR001816 (PANTHER); PTHR11741:SF1 (PANTHER); IPR018101 (PROSITE_PATTERNS); IPR018101 (PROSITE_PATTERNS); IPR001816 (HAMAP); IPR014039 (SUPERFAMILY); IPR009060 (SUPERFAMILY)
tr|A0A096SD19	mar-binding filament-like protein 1	600	20	0	0.805	9	P:carbohydrate catabolic process; P:carbohydrate derivative metabolic process; P:starch metabolic process; P:small molecule metabolic process; P:nucleobase-containing compound metabolic process; P:single-organism carbohydrate metabolic process; P:plastid organization; C:chloroplast thylakoid; P:phospholipid biosynthetic process	-	Coil (COILS); Coil (COILS); Coil (COILS); Coil (COILS); Coil (COILS); Coil (COILS); Coil (COILS); PTHR13140 (PANTHER); PTHR13140:SF329 (PANTHER)
tr|C0P530	Rubico large subunit-binding protein	579	20	0	0.954	14	P:protein refolding; P:cell death; C:mitochondrion; C:nucleolus; P:chaperone mediated protein folding requiring cofactor; P:response to cold; C:chloroplast envelope; P:systemic acquired resistance; F:ATP binding; C:chloroplast stroma; C:cytosolic ribosome; C:plasma membrane; C:stromule; C:apoplast	-	Coil (COILS); Coil (COILS); Coil (COILS); IPR001844 (PRINTS); IPR001844 (TIGRFAM); IPR027413 (G3DSA:1.10.560.GENE3D); IPR027413 (G3DSA:1.10.560.GENE3D); IPR002423 (PFAM); IPR027409 (G3DSA:3.50.7.GENE3D); PTHR11353:SF8 (PANTHER); IPR002423 (PANTHER); IPR018370 (PROSITE_PATTERNS); IPR001844 (HAMAP); SSF48592 (SUPERFAMILY); SSF54849 (SUPERFAMILY); IPR027409 (SUPERFAMILY)
tr|B4FCE2	triosephosphate chloroplastic-like	284	20	0	0.943	29	C:chloroplast envelope; C:apoplast; F:triose-phosphate isomerase activity; P:multicellular organism reproduction; P:calcium ion transport; P:response to salt stress; P:glycine catabolic process; C:cytosol; P:isopentenyl diphosphate biosynthetic process, methylerythritol 4-phosphate pathway; P:Golgi organization; P:glycolysis; P:regulation of protein localization; C:chloroplast stroma; P:primary r…	EC:5.3.1.1	IPR000652 (PFAM); IPR013785 (G3DSA:3.20.20.GENE3D); IPR000652 (TIGRFAM); PTHR21139:SF4 (PANTHER); IPR000652 (PANTHER); IPR020861 (PROSITE_PATTERNS); IPR022896 (HAMAP); IPR000652 (PROSITE_PROFILES); IPR000652 (SUPERFAMILY)
tr|B6SLW1	calmodulin	169	20	1.95899e-108	0.9955	13	C:cytosol; P:oxidation-reduction process; F:calcium ion binding; P:regulation of photomorphogenesis; P:acetyl-CoA metabolic process; P:detection of calcium ion; F:protein binding; F:2-alkenal reductase [NAD(P)] activity; P:pollen germination; C:vacuole; P:calcium-mediated signaling; C:plasma membrane; P:response to mechanical stimulus	EC:1.3.1.74	IPR002048 (SMART); IPR011992 (G3DSA:1.10.238.GENE3D); IPR011992 (PFAM); PF13833 (PFAM); IPR011992 (G3DSA:1.10.238.GENE3D); PTHR23050 (PANTHER); PTHR23050:SF136 (PANTHER); IPR018247 (PROSITE_PATTERNS); IPR002048 (PROSITE_PROFILES); SSF47473 (SUPERFAMILY)
tr|B4FRG1	14-3-3-like protein	266	20	1.63591e-175	0.95	8	F:protein domain specific binding; P:response to cadmium ion; C:plasma membrane; C:cell wall; C:nuclear envelope; F:ATP binding; C:chloroplast stroma; C:mitochondrion	-	Coil (COILS); IPR000308 (PRINTS); IPR000308 (PIRSF); IPR023410 (SMART); IPR023410 (PFAM); G3DSA:1.20.190.20 (GENE3D); PTHR18860:SF15 (PANTHER); IPR000308 (PANTHER); IPR023409 (PROSITE_PATTERNS); IPR023409 (PROSITE_PATTERNS); IPR023410 (SUPERFAMILY)
tr|B6T3B2	oxygen-evolving enhancer protein chloroplastic	329	20	0	0.9195	6	C:extrinsic to membrane; F:calcium ion binding; P:photosystem II stabilization; C:plastid; C:oxygen evolving complex; C:integral to membrane	-	G3DSA:3.30.2050.10 (GENE3D); IPR002628 (PFAM); G3DSA:2.40.160.30 (GENE3D); IPR011250 (SUPERFAMILY)
tr|A0A096S2Q4	ATP-dependent zinc metalloprotease chloroplastic	688	20	0	0.9645	13	F:nucleoside-triphosphatase activity; C:thylakoid lumen; P:cell cycle; C:integral to membrane; F:metal ion binding; C:chloroplast envelope; P:cell division; F:metalloendopeptidase activity; P:proteolysis; F:ATP binding; C:chloroplast thylakoid membrane; P:photoinhibition; P:protein catabolic process	EC:3.4.24; EC:3.6.1.15	IPR003593 (SMART); IPR003959 (PFAM); G3DSA:1.10.8.60 (GENE3D); IPR027417 (G3DSA:3.40.50.GENE3D); IPR000642 (PFAM); IPR005936 (TIGRFAM); PTHR23076 (PANTHER); PTHR23076:SF33 (PANTHER); IPR003960 (PROSITE_PATTERNS); NON_CYTOPLASMIC_DOMAIN (PHOBIUS); SIGNAL_PEPTIDE_N_REGION (PHOBIUS); TRANSMEMBRANE (PHOBIUS); SIGNAL_PEPTIDE (PHOBIUS); SIGNAL_PEPTIDE_C_REGION (PHOBIUS); CYTOPLASMIC_DOMAIN (PHOBIUS); S…
tr|B4FLE1	amidohydrolase family protein	294	20	0	0.92	3	P:metabolic process; F:hydrolase activity; C:chloroplast	-	IPR006992 (PFAM); G3DSA:3.20.20.140 (GENE3D); PTHR21240 (PANTHER); PTHR21240:SF1 (PANTHER); SSF51556 (SUPERFAMILY)
tr|A0A0B4J3F5	phospholipase a1- chloroplastic-like	505	20	0	0.7835	6	F:triglyceride lipase activity; C:chloroplast; F:galactolipase activity; F:phosphatidylcholine 1-acylhydrolase activity; P:glycerolipid metabolic process; P:phospholipid catabolic process	EC:3.1.1.26; EC:3.1.1.32; EC:3.1.1.3	IPR002921 (PFAM); IPR029058 (G3DSA:3.40.50.GENE3D); PTHR31403:SF3 (PANTHER); PTHR31403 (PANTHER); SIGNAL_PEPTIDE_H_REGION (PHOBIUS); NON_CYTOPLASMIC_DOMAIN (PHOBIUS); SIGNAL_PEPTIDE (PHOBIUS); SIGNAL_PEPTIDE_N_REGION (PHOBIUS); SIGNAL_PEPTIDE_C_REGION (PHOBIUS); SignalP-TM (SIGNALP_GRAM_POSITIVE); IPR029058 (SUPERFAMILY)
tr|A0A096TKH4	aminolevulinic acid dehydratase	426	20	0	0.9505	5	F:metal ion binding; P:protoporphyrinogen IX biosynthetic process; P:chlorophyll biosynthetic process; C:chloroplast stroma; F:porphobilinogen synthase activity	EC:4.2.1.24	IPR001731 (PRINTS); IPR001731 (SMART); IPR001731 (PFAM); IPR013785 (G3DSA:3.20.20.GENE3D); IPR001731 (PANTHER); IPR030656 (PROSITE_PATTERNS); SSF51569 (SUPERFAMILY)
tr|C0PD30	fructose-bisphosphate aldolase	352	20	0	0.9645	17	C:thylakoid lumen; C:mitochondrion; C:chloroplast envelope; P:response to abscisic acid stimulus; P:glycolysis; C:plastoglobule; F:fructose-bisphosphate aldolase activity; P:response to cadmium ion; C:cytosolic ribosome; C:membrane; C:apoplast; P:fructose metabolic process; P:mannose metabolic process; P:inositol metabolic process; P:gluconeogenesis; P:pentose-phosphate shunt; P:carbon utilization	EC:4.1.2.13	IPR000741 (PFAM); IPR013785 (G3DSA:3.20.20.GENE3D); PTHR11627:SF8 (PANTHER); IPR029769 (PANTHER); IPR029768 (PROSITE_PATTERNS); SSF51569 (SUPERFAMILY)
tr|B4FRZ2	probable pyridoxal biosynthesis protein	317	20	0	0.966	15	C:cytosol; P:pyridoxal phosphate biosynthetic process; P:response to UV-B; P:chlorophyll metabolic process; P:response to non-ionic osmotic stress; P:pyridoxine biosynthetic process; P:hyperosmotic salinity response; P:cellular amino acid metabolic process; P:response to lipid hydroperoxide; C:endomembrane system; F:protein heterodimerization activity; F:protein homodimerization activity; C:chlor…	-	IPR001852 (PIRSF); IPR001852 (TIGRFAM); IPR001852 (PFAM); IPR013785 (G3DSA:3.20.20.GENE3D); PTHR31829 (PANTHER); PTHR31829:SF0 (PANTHER); IPR001852 (PROSITE_PATTERNS); IPR001852 (PROSITE_PROFILES); IPR001852 (HAMAP); IPR011060 (SUPERFAMILY)
tr|K7V496	sucrose-phosphatase 2	270	20	0	0.931	9	P:sucrose biosynthetic process; P:dephosphorylation; P:response to cadmium ion; C:plasma membrane; F:sucrose-phosphate phosphatase activity; F:magnesium ion binding; C:nucleus; C:plastid; P:starch metabolic process	EC:3.1.3.24	IPR013679 (PFAM); IPR006379 (TIGRFAM); IPR023214 (G3DSA:3.40.50.GENE3D); IPR006380 (PFAM); IPR006378 (TIGRFAM); G3DSA:3.90.1070.10 (GENE3D); PTHR12526 (PANTHER); PTHR12526:SF2 (PANTHER); SSF54427 (SUPERFAMILY); IPR023214 (SUPERFAMILY)
tr|C0PFV4	ATP-dependent clp protease	921	20	0	0.94	7	F:peptidase activity; F:ATP binding; F:nucleoside-triphosphatase activity; C:chloroplast; P:proteolysis; C:mitochondrion; F:protein binding	EC:3.6.1.15	Coil (COILS); Coil (COILS); IPR001270 (PRINTS); IPR019489 (SMART); IPR003593 (SMART); G3DSA:1.10.8.60 (GENE3D); IPR003959 (PFAM); IPR001943 (PFAM); IPR027417 (G3DSA:3.40.50.GENE3D); IPR019489 (PFAM); IPR003959 (PFAM); IPR004176 (PFAM); IPR027417 (G3DSA:3.40.50.GENE3D); IPR023150 (G3DSA:1.10.1780.GENE3D); G3DSA:1.10.8.60 (GENE3D); PTHR11638:SF90 (PANTHER); PTHR11638 (PANTHER); IPR028299 (PROSITE_P…
tr|Q6VWE9	o-methyltransferase	358	20	0	0.993	6	F:caffeate O-methyltransferase activity; P:lignin biosynthetic process; F:protein dimerization activity; P:methylation; P:coumarin biosynthetic process; P:stilbene biosynthetic process	EC:2.1.1.68	IPR016461 (PIRSF); IPR011991 (G3DSA:1.10.10.GENE3D); IPR012967 (PFAM); IPR029063 (G3DSA:3.40.50.GENE3D); IPR001077 (PFAM); PTHR11746 (PANTHER); PTHR11746:SF65 (PANTHER); IPR022657 (PROSITE_PATTERNS); IPR016461 (PROSITE_PROFILES); IPR029063 (SUPERFAMILY); SSF46785 (SUPERFAMILY)
tr|B6TIJ2	acetylornithine deacetylase	447	20	0	0.8865	3	C:cytosol; F:metallopeptidase activity; P:proteolysis	-	G3DSA:3.40.630.10 (GENE3D); IPR011650 (G3DSA:3.30.70.GENE3D); IPR002933 (PFAM); IPR011650 (PFAM); PTHR11014 (PANTHER); PTHR11014:SF7 (PANTHER); IPR011650 (SUPERFAMILY); SSF53187 (SUPERFAMILY)
tr|C4J4E4	monodehydroascorbate reductase	435	20	0	0.933	7	F:flavin adenine dinucleotide binding; F:disulfide oxidoreductase activity; P:cell redox homeostasis; F:monodehydroascorbate reductase (NADH) activity; P:electron transport chain; P:electron transport; P:L-ascorbic acid metabolic process	EC:1.6.5.4	PR00411 (PRINTS); PR00368 (PRINTS); G3DSA:3.50.50.60 (GENE3D); IPR001327 (PFAM); G3DSA:3.50.50.60 (GENE3D); IPR023753 (PFAM); PTHR22912 (PANTHER); PTHR22912:SF144 (PANTHER); IPR016156 (SUPERFAMILY); SSF51905 (SUPERFAMILY)
sp|P00874	Rubico large subunit	476	20	0	0.9865	8	P:reductive pentose-phosphate cycle; F:ribulose-bisphosphate carboxylase activity; F:monooxygenase activity; P:photorespiration; F:magnesium ion binding; P:oxidation-reduction process; C:chloroplast ribulose bisphosphate carboxylase complex; P:glyoxylate metabolic process	EC:4.1.1.39	IPR017443 (G3DSA:3.30.70.GENE3D); IPR000685 (G3DSA:3.20.20.GENE3D); IPR000685 (PFAM); IPR017444 (PFAM); PTHR23321:SF28 (PANTHER); PTHR23321 (PANTHER); IPR020878 (PROSITE_PATTERNS); IPR020888 (HAMAP); IPR017443 (SUPERFAMILY); IPR000685 (SUPERFAMILY)
tr|C4J9M7	2-cys peroxiredoxin bas1	260	20	1.25535e-154	0.9685	31	P:response to fructose stimulus; P:photosynthesis, light reaction; P:negative regulation of defense response; P:pentose-phosphate shunt; P:detection of biotic stimulus; C:chloroplast envelope; P:hydrogen peroxide catabolic process; C:apoplast; F:protein binding; P:jasmonic acid mediated signaling pathway; C:stromule; P:salicylic acid biosynthetic process; P:water transport; P:systemic acquired re…	EC:1.11.1.15; EC:1.11.1.7	IPR019479 (PFAM); IPR000866 (PFAM); IPR012336 (G3DSA:3.40.30.GENE3D); PTHR10681 (PANTHER); PTHR10681:SF85 (PANTHER); SIGNAL_PEPTIDE_C_REGION (PHOBIUS); SIGNAL_PEPTIDE (PHOBIUS); SIGNAL_PEPTIDE_H_REGION (PHOBIUS); SIGNAL_PEPTIDE_N_REGION (PHOBIUS); NON_CYTOPLASMIC_DOMAIN (PHOBIUS); IPR012336 (PROSITE_PROFILES); SignalP-TM (SIGNALP_GRAM_POSITIVE); IPR012336 (SUPERFAMILY)
tr|B6SRJ5	ATP sulfurylase 2	475	20	0	0.929	5	C:cytosol; P:sulfate assimilation; F:sulfate adenylyltransferase (ATP) activity; C:chloroplast stroma; P:purine nucleobase metabolic process	EC:2.7.7.4	IPR025980 (PFAM); IPR024951 (PFAM); G3DSA:3.10.400.10 (GENE3D); IPR014729 (G3DSA:3.40.50.GENE3D); IPR002650 (TIGRFAM); PTHR11055 (PANTHER); PTHR11055:SF18 (PANTHER); SSF52374 (SUPERFAMILY); IPR015947 (SUPERFAMILY)
tr|B7ZYS5	subtilisin-like protease	503	20	0	0.882	9	F:identical protein binding; C:plant-type cell wall; C:vacuole; F:serine-type endopeptidase activity; C:cytoplasmic membrane-bounded vesicle; C:plasma membrane; P:proteolysis; P:negative regulation of catalytic activity; C:apoplast	EC:3.4.21	IPR000209 (PFAM); IPR000209 (G3DSA:3.40.50.GENE3D); IPR003137 (PFAM); G3DSA:3.50.30.30 (GENE3D); PTHR10795:SF331 (PANTHER); IPR015500 (PANTHER); IPR023828 (PROSITE_PATTERNS); SSF52025 (SUPERFAMILY); IPR000209 (SUPERFAMILY)
tr|B6SP64	psbq-like protein chloroplastic	235	20	3.07559e-134	0.7945	13	C:chloroplast photosystem II; C:extrinsic to membrane; P:photosynthetic electron transport chain; C:nitrite reductase complex [NAD(P)H]; F:calcium ion binding; C:mitochondrion; P:maltose metabolic process; P:starch biosynthetic process; P:positive regulation of catalytic activity; C:oxygen evolving complex; F:electron transporter, transferring electrons within the cyclic electron transport pathwa…	-	IPR023222 (G3DSA:1.20.120.GENE3D); IPR008797 (PFAM); IPR023222 (SUPERFAMILY)
tr|B4FU39	cinnamyl alcohol dehydrogenase	414	20	0	0.8905	18	P:plant-type hypersensitive response; F:cinnamyl-alcohol dehydrogenase activity; F:sinapyl alcohol dehydrogenase activity; P:response to bacterium; F:aryl-alcohol dehydrogenase (NAD+) activity; P:lignin biosynthetic process; F:zinc ion binding; C:apoplast; C:plastid; P:oxidation-reduction process; P:coumarin biosynthetic process; P:stilbene biosynthetic process; P:L-phenylalanine metabolic proces…	EC:1.1.1.90; EC:1.1.1.195	IPR020843 (SMART); IPR013154 (PFAM); IPR016040 (G3DSA:3.40.50.GENE3D); IPR011032 (G3DSA:3.90.180.GENE3D); IPR013149 (PFAM); IPR002085 (PANTHER); PTHR11695:SF426 (PANTHER); IPR002328 (PROSITE_PATTERNS); IPR011032 (SUPERFAMILY); SSF51735 (SUPERFAMILY)
tr|Q6LBU9	glyceraldehyde-3-phosphate dehydrogenase	383	20	0	0.957	8	P:reductive pentose-phosphate cycle; F:NAD binding; F:NADP binding; C:chloroplast; P:oxidation-reduction process; F:glyceraldehyde-3-phosphate dehydrogenase (NADP+) (phosphorylating) activity; P:glycolysis; P:carbon utilization	EC:1.2.1.13	IPR020831 (PRINTS); IPR020831 (PIRSF); IPR020828 (SMART); IPR020829 (PFAM); IPR020828 (PFAM); G3DSA:3.30.360.10 (GENE3D); IPR016040 (G3DSA:3.40.50.GENE3D); IPR006424 (TIGRFAM); IPR020831 (PANTHER); PTHR10836:SF38 (PANTHER); IPR020830 (PROSITE_PATTERNS); SSF51735 (SUPERFAMILY); SSF55347 (SUPERFAMILY)
tr|C0P7R5	elongation factor tu	376	20	0	0.963	14	C:chloroplast envelope; C:apoplast; P:very long-chain fatty acid metabolic process; C:nucleoid; F:translation elongation factor activity; F:GTP binding; P:GTP catabolic process; C:nucleolus; C:chloroplast stroma; P:cuticle development; F:GTPase activity; C:chloroplast thylakoid membrane; C:ribosome; P:regulation of translational elongation	-	IPR000795 (PRINTS); IPR027417 (G3DSA:3.40.50.GENE3D); G3DSA:2.40.30.10 (GENE3D); IPR004541 (TIGRFAM); IPR000795 (PFAM); G3DSA:2.40.30.10 (GENE3D); IPR004160 (PFAM); IPR004161 (PFAM); PTHR23115 (PANTHER); PTHR23115:SF121 (PANTHER); IPR000795 (PROSITE_PATTERNS); IPR009000 (SUPERFAMILY); IPR009001 (SUPERFAMILY); IPR027417 (SUPERFAMILY)
tr|B8A068	s-adenosylmethionine partial	397	20	0	0.9815	12	C:cell wall; P:methionine metabolic process; C:nucleolus; F:methionine adenosyltransferase activity; F:metal ion binding; P:response to cold; P:S-adenosylmethionine biosynthetic process; P:one-carbon metabolic process; F:ATP binding; P:lignin biosynthetic process; C:cytoplasm; C:plasma membrane	EC:2.5.1.6	IPR002133 (PIRSF); G3DSA:3.30.300.10 (GENE3D); IPR022628 (PFAM); IPR022630 (PFAM); G3DSA:3.30.300.10 (GENE3D); IPR002133 (TIGRFAM); G3DSA:3.30.300.10 (GENE3D); IPR022629 (PFAM); IPR002133 (PANTHER); IPR022631 (PROSITE_PATTERNS); IPR022631 (PROSITE_PATTERNS); IPR002133 (HAMAP); IPR022636 (SUPERFAMILY)
tr|B8A2L1	histidinol chloroplastic isoform x2	435	20	0	0.952	10	P:response to UV; F:NAD binding; P:oxidation-reduction process; F:zinc ion binding; P:spermidine biosynthetic process; C:mitochondrion; P:histidine biosynthetic process; P:pollen development; C:chloroplast stroma; F:histidinol dehydrogenase activity	EC:1.1.1.23	Coil (COILS); IPR012131 (PRINTS); IPR022695 (PIRSF); G3DSA:3.40.50.1980 (GENE3D); IPR012131 (PFAM); IPR012131 (TIGRFAM); PTHR21256 (PANTHER); PTHR21256:SF2 (PANTHER); IPR001692 (PROSITE_PATTERNS); IPR012131 (HAMAP); IPR016161 (SUPERFAMILY)
sp|P14640	tubulin alpha-3 chain	451	20	0	0.994	8	C:microtubule; P:protein polymerization; P:GTP catabolic process; P:microtubule-based process; F:GTPase activity; F:structural constituent of cytoskeleton; C:cytoplasm; F:GTP binding	-	Coil (COILS); IPR002452 (PRINTS); IPR000217 (PRINTS); IPR018316 (SMART); IPR003008 (SMART); IPR023123 (G3DSA:1.10.287.GENE3D); IPR018316 (G3DSA:3.30.1330.GENE3D); IPR003008 (PFAM); IPR018316 (PFAM); IPR003008 (G3DSA:3.40.50.GENE3D); PTHR11588:SF48 (PANTHER); IPR000217 (PANTHER); IPR017975 (PROSITE_PATTERNS); IPR003008 (SUPERFAMILY); IPR008280 (SUPERFAMILY)
tr|K7V7B1	transketolase 1	633	20	0	0.9625	10	P:reductive pentose-phosphate cycle; F:metal ion binding; C:chloroplast envelope; P:response to cadmium ion; F:transketolase activity; C:chloroplast stroma; C:chloroplast thylakoid membrane; P:response to salt stress; P:pentose-phosphate shunt; P:carbon utilization	EC:2.2.1.1	IPR005475 (SMART); IPR029061 (G3DSA:3.40.50.GENE3D); IPR005475 (PFAM); IPR005478 (TIGRFAM); IPR029061 (G3DSA:3.40.50.GENE3D); IPR005476 (PFAM); IPR005474 (PFAM); IPR009014 (G3DSA:3.40.50.GENE3D); PTHR11624 (PANTHER); PTHR11624:SF60 (PANTHER); IPR009014 (SUPERFAMILY); IPR029061 (SUPERFAMILY)
tr|B4FQW0	stem-specific protein tsjt1	235	20	7.38094e-158	0.927	1	C:plasma membrane	-	IPR024286 (PFAM); IPR029055 (G3DSA:3.60.20.GENE3D); PTHR11772 (PANTHER); PTHR11772:SF4 (PANTHER); IPR029055 (SUPERFAMILY)
tr|A0A096QKN7	oxygen-evolving enhancer protein chloroplastic	303	20	4.69805e-176	0.861	11	P:defense response to bacterium; C:chloroplast envelope; C:extrinsic to membrane; C:thylakoid lumen; F:poly(U) RNA binding; F:calcium ion binding; C:chloroplast stroma; C:apoplast; P:photosynthesis; C:chloroplast thylakoid membrane; C:oxygen evolving complex	-	IPR002683 (PFAM); IPR016123 (G3DSA:3.40.1000.GENE3D); PTHR31407:SF13 (PANTHER); PTHR31407 (PANTHER); SignalP-TM (SIGNALP_GRAM_POSITIVE); IPR016123 (SUPERFAMILY)
tr|Q6TM44	germin-like protein	212	20	2.10483e-148	0.893	4	C:cytoplasmic membrane-bounded vesicle; C:apoplast; F:nutrient reservoir activity; F:manganese ion binding	-	IPR001929 (PRINTS); IPR006045 (SMART); IPR006045 (PFAM); IPR014710 (G3DSA:2.60.120.GENE3D); PTHR31238:SF2 (PANTHER); PTHR31238 (PANTHER); IPR019780 (PROSITE_PATTERNS); SIGNAL_PEPTIDE_N_REGION (PHOBIUS); NON_CYTOPLASMIC_DOMAIN (PHOBIUS); SIGNAL_PEPTIDE (PHOBIUS); SIGNAL_PEPTIDE_H_REGION (PHOBIUS); SIGNAL_PEPTIDE_C_REGION (PHOBIUS); SignalP-noTM (SIGNALP_EUK); SignalP-TM (SIGNALP_GRAM_POSITIVE); Si…
